# Supplementary material for: The glycosylation design space for recombinant lysosomal replacement enzymes produced in CHO cells
Source: Nat Commun. 2019 Apr 30;10:1785. doi: 10.1038/s41467-019-09809-3 (PMC6491494; doi:10.1038/s41467-019-09809-3)
Supplement: Supplementary file 4 — Supplementary Data 1 [file 41467_2019_9809_MOESM4_ESM.xlsx]

## Sheet: Sheet1
Sequence analysis of CHO mutant clones stably expressing GLA
Clone	Targeted genes	InDel	Alignment
FAB399C3	KO Nagpa					Note: Nucleic acids UNDERLINED are the gRNA targeting sequence,
	WT		GGGCTGCAGAACGCGCAGTTCGG			Nucleic acids in RED are the PAM sequence,
	KO	+1bp	GGGCTGCAGAACGCGCAAGTTCGG			Nucleic acids in GREEN are insertions,
						Nucleic acids in GRY are deletions.
FAB400C7	KO Gnptab
	WT		GTCACATTCATCGCATCGAGGGG
	KO	+1bp	GTCACATTCATCGCATCCGAGGGG
FAB441C2	KO Igf2r
	WT		GACAAAAACCTGTCGATCAGTGG
	KO	+1bp	GACAAAAACCTGTCGATTCAGTGG
FAB442G8	KO Man1a1
	WT		GTAAATATACGCTTCGTCGGTGG
	KO	-2bp	GTAAATATACGCTTCGTCGGTGG
FAB443C5	KO Man1a2
	WT		GTCTGTGTTCGTCGGGTCCATGG
	KO	+1bp	GTCTGTGTTCGTCGGGTTCCATGG
FAB444E7	KO Man1b1
	WT		GAGTACATACCACCTATCGGGGG
	KO	+1bp	GAGTACATACCACCTATTCGGGGG
FAB445H5	KO Man1c1
	WT		GCCCCGGGCGAGGACGATCCCGG
	KO	+1bp	GCCCCGGGCGAGGACGAATCCCGG
FAB446A2	KO Mogs
	WT		GGTGTCCCTGTTCTTCTACGTGG
	KO	+1bp	GGTGTCCCTGTTCTTCTTACGTGG
FAB451H7	KO Acp2
	WT		GCTCTGCGGCAGCGCTATAGTGG
	KO	+1bp	GCTCTGCGGCAGCGCTAATAGTGG
FAB453C1	KO Gnptg
	WT		GCGATGGCGGTGCGGGTGGCCGG
	KO	-57bp	CAGTTC--57bp deleted--TTCCT
FAB454F2	KO Acp5
	WT		GGATGCACGGACGGTACTGCTGG
	KO	+1bp	GGATGCACGGACGGTACCTGCTGG
FAB454F2	KO Acp5
	WT		GGATGCACGGACGGTACTGCTGG
	KO	+1bp	GGATGCACGGACGGTACCTGCTGG
FAB462C1	KO Acp2
	WT		GCTCTGCGGCAGCGCTATAGTGG
	KO	-2bp	GCTCTGCGGCAGCGCTATAGTGG
	KO Acp5
	WT		GGATGCACGGACGGTACTGCTGG
	KO-alle1	-1bp	GGATGCACGGACGGTACTGCTGG
	KO-alle2	-20bp	AGATGG--20bp deleted--TGTCA
FAB462B2	KO Acp2
	WT		GCTCTGCGGCAGCGCTATAGTGG
	KO	+1bp	GCTCTGCGGCAGCGCTATTAGTGG
	KO Acp5
	WT		GGATGCACGGACGGTACTGCTGG
	KO	+1bp	GGATGCACGGACGGTACGTGCTGG
FAB478H2	KO Alg3
	WT		GCTGCTGGGCTGCGGAAACGCGG
	KO	+1bp	GCTGCTGGGCTGCGGAAAACGCGG
FAB478F5	KO Alg3
	WT		GCTGCTGGGCTGCGGAAACGCGG
	KO	-1bp	GCTGCTGGGCTGCGGAAACGCGG
FAB479A8	KO Alg6
	WT		TCTTAATAGGAC TCACAGTGCGG
	KO	+1bp	TCTTAATAGGACTCACCAGTGCGG
FAB480C2	KO Alg9
	WT		GAGCAGACATTTGAAAGCAGTGG
	KO	+1bp	GAGCAGACATTTGAAAGGCAGTGG
FAB494B4	KO St3gal4
	WT		GGTCGAAGTGGGCCGACTCAGGG
	KO	+1bp	GGTCGAAGTGGGCCGACCTCAGGG
	KO St3gal6
	WT		GGAGTTGTGATCATTGTGAGCGG
	KO	+1bp	GGAGTTGTGATCATTGTTGAGCGG
FAB495B10	KO Mgat1
	WT		GAGGGGGTCGCAGGCACACGGGG
	KO	+1bp	GAGGGGGTCGCAGGCACGACGGGG
FAB496E4	KO Mgat2
	WT		GCGACCGGTACCGCAGCGTTAGG
	KO	+1bp	GCGACCGGTACCGCAGCCGTTAGG
FAB497G4	KO Mgat4b
	WT		GAGAGGCAGGCGCTGCGGGACGG
	KO	+1bp	GAGAGGCAGGCGCTGCGGGGACGG
	KO Mgat5
	WT		GACAATCTCGTCAATGGCACAGG
	KO	-1bp	GACAATCTCGTCAATGGCACAGG
FAB499B1	KO Sppl3
	WT		GAGGCTTGGCAGGCGGACAAAGG
	KO	+1bp	GAGGCTTGGCAGGCGGAACAAAGG
FAB532D2	KO St3gal4
	WT		GGTCGAAGTGGGCCGACTCAGGG
	KO	+1bp	GGTCGAAGTGGGCCGACCTCAGGG
	KO St3gal6
	WT		GGAGTTGTGATCATTGTGAGCGG
	KO	+1bp	GGAGTTGTGATCATTGTTGAGCGG
	KI ST6GAL1
FAB534F1	KO Sort1
	WT		TTAACAGCAGAGGTATCTGGGGG
	KO	+1bp	TTAACAGCAGAGGTATCCTGGGGG
FAB535C2	KO Lrp2
	WT		TCACACAAGGAATTCCAGTGTGG
	KO	+1bp	TCACACAAGGAATTCCAAGTGTGG
FAB540E9	KO Fut8
	WT		GATCCGTCCACAACCTTGGCTGG
	KO	+2bp	GATCCGTCCACAACCTTGGGGCTGG
FAB546A2	KO Gnptab
	WT		GTCACATTCATCGCATCGAGGGG
	KO	+1bp	GTCACATTCATCGCATCCGAGGGG
	KO Gnptg
	WT		GCGATGGCGGTGCGGGTGGCCGG
	KO	+1bp	GCGATGGCGGTGCGGGTTGGCCGG
FAB555E6	KO Furin
	WT		GACCAAGCGGGACGTGTATCAGG
	KO	+1bp	GACCAAGCGGGACGTGTTATCAGG
FAB560A4	KO Manea
	WT		ATAGCCAAGAACTATCCACAAGG
	KO	+1bp	ATAGCCAAGAACTATCCCACAAGG
FAB567H3	KO Mgat4b
	WT		GAGAGGCAGGCGCTGCGGGACGG
	KO	+1bp	GAGAGGCAGGCGCTGCGGGGACGG
	KO Mgat5
	WT		GACAATCTCGTCAATGGCACAGG
	KO	-1bp	GACAATCTCGTCAATGGCACAGG
	KO Gnptab
	WT		GTCACATTCATCGCATCGAGGGG
	KO	+1bp	GTCACATTCATCGCATCCGAGGGG
	KO Gnptg
	WT		GCGATGGCGGTGCGGGTGGCCGG
	KO	+1bp	GCGATGGCGGTGCGGGTTGGCCGG
FAB568A8	KO Mgat1
	WT		GAGGGGGTCGCAGGCACACGGGG
	KO	+1bp	GAGGGGGTCGCAGGCACCACGGGG
	KO Gnptab
	WT		GTCACATTCATCGCATCGAGGGG
	KO	+1bp	GTCACATTCATCGCATCCGAGGGG
	KO Gnptg
	WT		GCGATGGCGGTGCGGGTGGCCGG
	KO	+1bp	GCGATGGCGGTGCGGGTTGGCCGG
FAB570B7	KO Mgat2
	WT		GCGACCGGTACCGCAGCGTTAGG
	KO	+1bp	GCGACCGGTACCGCAGCCGTTAGG
	KO Gnptab
	WT		GTCACATTCATCGCATCGAGGGG
	KO	+1bp	GTCACATTCATCGCATCCGAGGGG
	KO Gnptg
	WT		GCGATGGCGGTGCGGGTGGCCGG
	KO	+1bp	GCGATGGCGGTGCGGGTTGGCCGG
FAB571C2	KO B4galt1
	WT		GGGCGGTCGTTATTCCCCCAAGG
	KO	+2bp	GGGCGGTCGTTATTCCCCGCCAAGG
	KO B4galt3
	WT		GCAGGACGGTACCGGCCCCCTGG
	KO	-2bp	GCAGGACGGTACCGGCCCCCTGG
	KO Mgat4b
	WT		GAGAGGCAGGCGCTGCGGGACGG
	KO	+1bp	GAGAGGCAGGCGCTGCGGGGACGG
	KO Mgat5
	WT		GACAATCTCGTCAATGGCACAGG
	KO	-1bp	GACAATCTCGTCAATGGCACAGG
	KO Gnptab
	WT		GTCACATTCATCGCATCGAGGGG
	KO	+1bp	GTCACATTCATCGCATCCGAGGGG
	KO Gnptg
	WT		GCGATGGCGGTGCGGGTGGCCGG
	KO	+1bp	GCGATGGCGGTGCGGGTTGGCCGG
FAB572E8	KO Ganab
	WT		GAAGGCTTCGATCCTCTAGCAGG
	KO	+1bp	GAAGGCTTCGATCCTCTTAGCAGG
FAB583E4	KO Mgat4b
	WT		GAGAGGCAGGCGCTGCGGGACGG
	KO	+1bp	GAGAGGCAGGCGCTGCGGGGACGG
	KO Mgat5
	WT		GACAATCTCGTCAATGGCACAGG
	KO	-1bp	GACAATCTCGTCAATGGCACAGG
	KO Gnptab
	WT		GTCACATTCATCGCATCGAGGGG
	KO	+1bp	GTCACATTCATCGCATCCGAGGGG
	KO Gnptg
	WT		GCGATGGCGGTGCGGGTGGCCGG
	KO	+1bp	GCGATGGCGGTGCGGGTTGGCCGG
	KI ST3GAL4
FAB584G10	KO Fut8
	WT		GATCCGTCCACAACCTTGGCTGG
	KO	-2bp	GATCCGTCCACAACCTTGGCTGG
	KO Mgat4b
	WT		GAGAGGCAGGCGCTGCGGGACGG
	KO	+1bp	GAGAGGCAGGCGCTGCGGGGACGG
	KO Mgat5
	WT		GACAATCTCGTCAATGGCACAGG
	KO	-1bp	GACAATCTCGTCAATGGCACAGG
	KO Gnptab
	WT		GTCACATTCATCGCATCGAGGGG
	KO	+1bp	GTCACATTCATCGCATCCGAGGGG
	KO Gnptg
	WT		GCGATGGCGGTGCGGGTGGCCGG
	KO	+1bp	GCGATGGCGGTGCGGGTTGGCCGG
FAB604F9	KO Fam20c
	WT		GGGAAGCCTGACCAGATCGAAGG
	KO	-4bp	GGGAAGCCTGACCAGATCGAAGG
FAB605D1	KO Golph3
	WT		GAAAGGCTCAGTGCAACACTGGG
	KO	+1bp	GAAAGGCTCAGTGCAACCACTGGG
FAB606E12	KO Golph3l
	WT		TGACTTCAGTTCGACGGGTACGG
	KO	+1bp	TGACTTCAGTTCGACGGGGTACGG
FAB662F5	KO Alg8
	WT		TCGGTGTACTTCAAAATCCGTGG
	KO	+1bp	TCGGTGTACTTCAAAATTCCGTGG
FAB664B2	KO Alg12
	WT		AAATCACCAGGCAAGTCAGGCGG
	KO	+1bp	AAATCACCAGGCAAGTCCAGGCGG
FAB667E12	KO Alg5
	WT		GGACTCTAAGTTCACTTACGAGG
	KO	-1bp	GGACTCTAAGTTCACTTACGAGG
FAB677F4/C4	KI GNPTG
FAB688F7	KO B4galt1
	WT		GGGCGGTCGTTATTCCCCCAAGG
	KO	-22bp	GGGCGGTC--18bp deleted--GTATTT
	KO B4galt3
	WT		GCAGGACGGTACCGGCCCCCTGG
	KO-alle1	-37bp	ACATCC--37bp deleted--TTCCGC
	KO-alle2	-16bp	GCAGGACGGTACC-16bp deleted-CC
FAB695G2/A8	KI GNPTAB
FAB712D1	KO Man2a1
	WT		GAGTGAAGCCTCGATCGGGTTGG
	KO	+1bp	GAGTGAAGCCTCGATCGGGGTTGG
	KO Man2a2
	WT		GCCCAGAGAAAGCGTCGTCGAGG
	KO-alle1	+1bp	GCCCAGAGAAAGCGTCGGTCGAGG
	KO-alle2	+2bp	GCCCAGAGAAAGCGTCGGCTCGAGG
FAB713A7	KO Man2a1
	WT		GAGTGAAGCCTCGATCGGGTTGG
	KO	-2bp	GAGTGAAGCCTCGATCGGGTTGG
	KO Man2a2
	WT		GCCCAGAGAAAGCGTCGTCGAGG
	KO	+1bp	GCCCAGAGAAAGCGTCGGTCGAGG
	KO Gnptab
	WT		GTCACATTCATCGCATCGAGGGG
	KO	+1bp	GTCACATTCATCGCATCCGAGGGG
FAB725G5	KO Man1a1
	WT		GTAAATATACGCTTCGTCGGTGG
	KO	-2bp	GTAAATATACGCTTCGTCGGTGG
	KO Man1a2
	WT		GTCTGTGTTCGTCGGGTCCATGG
	KO-alle1	+1bp	GTCTGTGTTCGTCGGGTTCCATGG
	KO-alle2	-13bp	GTCTGTGTTCGT-13bp deleted-CAG
	KO Man1b1
	WT		GAGTACATACCACCTATCGGGGG
	KO	+1bp	GAGTACATACCACCTATTCGGGGG
	KO Man1c1
	WT		GCCCCGGGCGAGGACGATCCCGG
	KO-alle1	+1bp	GCCCCGGGCGAGGACGAATCCCGG
	KO-alle2	-17bp	GCCCCGGGCGAGGACGATCCCGG
FAB791F5	KO M6pr
	WT		GCTATAGATTCAGAGTATGCCGG
	KO	+1bp	GCTATAGATTCAGAGTAATGCCGG
FAB792G6	KO Alg3
	WT		GCTGCTGGGCTGCGGAAACGCGG
	KO	+1bp	GCTGCTGGGCTGCGGAAAACGCGG
	KI GNPTAB
FAB793F10	KO Alg3
	WT		GCTGCTGGGCTGCGGAAACGCGG
	KO	+1bp	GCTGCTGGGCTGCGGAAAACGCGG
	KI GNPTAB
FAB819F7/F6	KI GNPTAB/G
FAB857D2	KO St3gal4
	WT		GGTCGAAGTGGGCCGACTCAGGG
	KO	+1bp	GGTCGAAGTGGGCCGACCTCAGGG
	KO St3gal6
	WT		GGAGTTGTGATCATTGTGAGCGG
	KO	+1bp	GGAGTTGTGATCATTGTTGAGCGG
	KI ST6GAL1
	KO Gnptab
	WT		GTCACATTCATCGCATCGAGGGG
	KO	+1bp	GTCACATTCATCGCATCCGAGGGG
FAB870B1	KO St3gal4
	WT		GGTCGAAGTGGGCCGACTCAGGG
	KO	+1bp	GGTCGAAGTGGGCCGACCTCAGGG
	KO St3gal6
	WT		GGAGTTGTGATCATTGTGAGCGG
	KO	+1bp	GGAGTTGTGATCATTGTTGAGCGG
	KI ST6GAL1
	KO Gnptab
	WT		GTCACATTCATCGCATCGAGGGG
	KO	+1bp	GTCACATTCATCGCATCCGAGGGG
	KO Fut8
	WT		GATCCGTCCACAACCTTGGCTGG
	KO	+1bp	GATCCGTCCACAACCTTTGGCTGG
