# Supplementary material for: The glycosylation design space for recombinant lysosomal replacement enzymes produced in CHO cells
Source: Nat Commun. 2019 Apr 30;10:1785. doi: 10.1038/s41467-019-09809-3 (PMC6491494; doi:10.1038/s41467-019-09809-3)
Supplement: Supplementary file 6 — Source Data [file 41467_2019_9809_MOESM6_ESM.xlsx]

## Sheet: Figure 5b
Figure 5b
		Activity (umol/ml/h)
	Enzyme	Mouse	5min	20min	40min	60min	120min
		#1	16.6562	5.1704	2.35044	1.19272	0.202868
	Fabrazyme	#2	21.1483	5.06236	1.66949	0.597307	0.0842614
		#3	21.7848	4.49048	1.03364	0.3905	0.0769319
		#4	18.6817	4.59779	1.91471	0.706027	0.179499
		#1	18.2997	2.9768	1.50745	0.695184	0.496073
	WT	#2	17.6752	2.94283	1.14906	0.590616	0.353447
		#3	15.3864	2.85736	1.08132	0.532637	0.139556
		#4	20.3057	3.92024	1.2624	0.772364	0.255284

## Sheet: Figure 5c
Figure 5c
		Activity (umol/ml/h)
	Enzymes	Mouse	5min	20min	40min	60min	120min
	Fabrazyme	#1	17.4055	5.27939	1.05514	0.416217	0.212707
		#2	17.3502	2.5128	1.04276	0.297234	0.0683102
		#3	14.9273	2.31909	0.643646	0.229919	0.0551184
	GLA-LoM6P	#1	28.6239	12.2254	4.83814	2.9185	1.36012
		#2	19.9789	6.14353	2.62674	1.23615	0.490561
		#3	23.195	4.67849	2.47386	1.81512	0.764444
		#4	28.2714	7.07129	4.86368	1.74742	0.856362
	GLA-HiM6P	#1	23.9353	3.75778	2.12378	1.24653	0.261941
		#2	26.5215	4.8286	1.2361	0.64387	0.107675
		#3	22.2652	3.85527	1.40887	0.436555	0.126236
		#4	25.641	4.73497	1.15709	0.415698	0.089075
	GLA-HybM6P	#1	17.5662	1.77997	0.318776	0.121757	0.0132176
		#2	16.9332	1.80589	0.513128	0.202019	0.0387519
		#3	25.5949	1.84536	0.40705	0.119049	0.0253195
		#4	17.2286	2.08787	0.350684	0.227351	0.0517625
	GLA-Bi23SA	#1	21.6185	11.9061	7.29696	5.30701	2.25924
		#2	17.9743	8.10746	4.5009	4.34051	1.60866
		#3	20.5654	12.3207	6.6372	5.0892	2.01568
		#4	22.0217	15.4059	8.56575	5.99905	2.2388
	GLA-26SA	#1	21.8439	7.74735	2.1538	1.38027	0.414543
		#2	19.4596	6.18582	1.91401	1.23467	0.42598
		#3	21.2483	6.23339	2.28191	1.41786	0.574624
		#4	26.1044	6.70534	2.25983	1.51687	0.781131

## Sheet: Figure 5d
Figure 5d
	Activitiy (nmol/mg/h) 4h after infusion
	Enzyme	Mouse	Spleen	Heart	Kidney	Liver
		#1	50.0665	4.3211	13.0869	147.632
	Fabrazyme	#2	83.4672	4.63679	9.70867	132.776
		#3	56.2175	6.62232	11.5656	155.419
		#4	60.4932	3.66066	8.56102	133.842
		#1	47.0691	2.89368	6.71173	170.527
	WT	#2	39.8991	3.51273	5.8548	149.829
		#3	32.2346	4.02694	5.31639	149.256
		#4	51.2855	4.18668	8.39298	167.839

## Sheet: Figure 5e
Figure 5e
	Exp.#1 (24h after infusion)								Exp.#2 (1 wk after infusion)
	Activity (nmol/mg/h) 24h after infusion								Heart activity (nmol/mg/h)
	Enzymes	Mouse	Spleen	Heart	Kidney	Liver			Mouse	Fabrazyme-0.5mg/kg	GLA-Bi23SA-0.5mg/kg	Fabrazyme-0.2mg/kg	GLA-Bi23SA-0.2mg/kg	Control
	Fabrazyme 1.0mg/kg	#1	34.6988	3.71927	6.44323	88.4586			#1	0.781823	1.11662	0.329837	0.527017	0.124368
		#2	39.1474	3.37893	6.87776	77.5886			#2	0.637027	1.00933	0.264612	0.713405	0.11638
		#3	35.4799	2.75396	4.62017	74.5333			#3	0.758166	0.802546	0.329777	0.442928	0.13543
	GLA-LoM6P 1.0mg/kg	#1	35.5024	5.98249	7.0906	115.676			#4	0.903686	0.94286	0.172024	0.739483	0.146148
		#2	24.4602	4.44001	6.34912	91.1363			#5	0.782587	1.02638	0.370974	0.492883	0.145947
		#3	23.66	4.86739	4.93642	80.5063			#6					0.149179
		#4	28.0036	4.20545	5.39076	88.7386			#7					0.144231
	GLA-HiM6P 1.0mg/kg	#1	20.2722	3.69629	5.63066	65.8188			Kidney activity (nmol/mg/h)
		#2	23.4198	4.26063	7.69701	70.336			Mouse	Fabrazyme-0.5mg/kg	GLA-Bi23SA-0.5mg/kg	Fabrazyme-0.2mg/kg	GLA-Bi23SA-0.2mg/kg	Control
		#3	26.5161	4.54506	6.29796	66.6361			#1	1.30871	1.10231	0.717078	0.810801	0.261796
		#4	22.8856	3.81567	8.35438	72.175			#2	1.19969	1.08904	0.338519	0.791145	0.504152
	GLA-HybM6P 1.0mg/kg	#1	27.6722	2.78548	5.73364	67.2238			#3	1.35861	1.21361	0.442825	0.786835	0.658712
		#2	24.2484	2.40132	5.21876	55.9116			#4	1.53399	1.01606	0.639665	0.707964	0.848722
		#3	32.207	2.55	6.09756	65.3917			#5	1.3981	1.05683	0.522005	0.503072	0.604618
		#4	27.0816	3.09166	8.4842	79.7917			#6					0.645893
	GLA-Bi23SA 1.0mg/kg	#1	26.6048	5.62288	3.23509	34.7942			#7					0.601496
		#2	26.947	5.10754	2.63226	21.7554			Liver activity (nmol/mg/h)
		#3	17.2558	6.29854	2.9375	20.9004			Mouse	Fabrazyme-0.5mg/kg	GLA-Bi23SA-0.5mg/kg	Fabrazyme-0.2mg/kg	GLA-Bi23SA-0.2mg/kg	Control
		#4	23.0437	8.09046	3.25329	21.9129			#1	5.55756	4.29274	2.6473	3.27733	0.668424
	GLA-26SA 1.0mg/kg	#1	14.2534	3.21816	1.83026	113.273			#2	9.503	2.47706	2.70173	1.94291	0.381986
		#2	10.7734	2.19153	1.60717	98.7623			#3	8.093	3.44903	2.68947	1.92556	0.588608
		#3	10.1423	1.91999	1.74787	116.378			#4	11.9349	4.62424	1.37236	2.7919	0.341709
		#4	12.6752	4.12256	1.871	110.22			#5	6.54435	4.91028	2.21308	1.77074	0.351164
									#6					0.439856
									#7					0.48186

## Sheet: Figure 5g
Figure 5g
	Exp. #1(2wk after infusion)										Exp. #2 (1 wk after infusion)
		Heart Gb3 (ng/mg protein)						Heart Gb3 (ng/mg protein)				Heart Gb3 (ng/mg protein)
	Mouse	WT control	Control	Fabrazyme- 1mg/kg	GLA-Bi23SA- 1mg/kg		Mouse	Control	GLA-26SA-1.0 mg/kg		Mouse	Control	Fabrazyme-0.5mg/kg	GLA-Bi23SA-0.5mg/kg	Fabrazyme-0.2mg/kg	GLA-Bi23SA-0.2mg/kg
	#1	9.91795	3287.49	931.718	630.204		#1	3620.23	1719.93		#1	2877.06	1114.54	1521.63	2459.12	2364.97
	#2	14.5114	2932.08	773.378	854.07		#2	3811.55	2192.96		#2	3479.93	1100.49	1284.43	1826.65	1848.12
	#3	3.24315	3712.29	785.977	662.789		#3	4226.14	1763.88		#3	4036.4	1590.21	1348.69	2500.73	1919.41
	#4	2.64295	3201.38	921.659	1171.77		#4	3437.96	2341.86		#4	3793.77	1225.78		2748.17	2455.17
	#5	2.80213	3901.22	788.994	733.523		#5	3823.24	1838.63		#5	4424.78	1689.24		2142.11	1664.12
											#6	4184.23
		Kidney Gb3 (ng/mg protein)						Kidney Gb3 (ng/mg protein)			#7	4303.84
	Mouse	WT control	Control	Fabrazyme- 1mg/kg	GLA-Bi23SA- 1mg/kg		Mouse	Control	GLA-26SA-1.0 mg/kg
	#1	75.401	13407.9	10785.6	7970.8		#1	18666.9	10642.7			Kidney Gb3 (ng/mg protein)
	#2	62.1259	11648.4	7855.07	6274.96		#2	24497.6	15387.4		Mouse	Control	Fabrazyme-0.5mg/kg	GLA-Bi23SA-0.5mg/kg	Fabrazyme-0.2mg/kg	GLA-Bi23SA-0.2mg/kg
	#3	66.7458	12821	6109.43	8993.57		#3	18494.4	13624.7		#1	18878.2	8623.59	7609.26	13848.7	18811.2
	#4	41.068	15619.7	11649	11623.1		#4	21495	13933.3		#2	18617	13286.5	10193.4	15381.9	18139.3
	#5	108.359	14439.4	11010.3	6843.38		#5	11972.5	13583.9		#3	27056.9	9788.46	8724.04	16559.9	16808.4
											#4	13703.9	11355.6	8905.05	17298	14541
		Liver Gb3 (ng/mg protein)						Liver Gb3 (ng/mg protein)			#5	13124.5	8924.42	9534	15219.3	17103.8
	Mouse	WT control	Control	Fabrazyme- 1mg/kg	GLA-Bi23SA- 1mg/kg		Mouse	Control	GLA-26SA-1.0 mg/kg		#6	15246.9
	#1	12.9286	3045.94	907.159	424.999		#1	4620.8	1720.9		#7	14074.2
	#2	11.2112	4264.97	533.383	439.556		#2	5969.3	1033
	#3	2.8754	4212.97	708.463	324.518		#3	6017.9	870.3
	#4	26.6813	3712.54	389.131	496.614		#4	4445.2	1019.2
	#5	16.5547	7097.35	198.823	191.8		#5	8092.7	959.4

## Sheet: Supplemetary Figure 1
Supplemetary Figure 1
	Gene	FPKM in CHOZN GS-/-
	Acp2	18.3948
	Acp5	1.68903
	Alg1	13.0837
	Alg2	18.8918
	Alg3	15.2933
	Alg5	52.8775
	Alg6	18.7552
	Alg8	18.1953
	Alg9	24.5359
	Alg11	16.3197
	Alg12	33.5231
	Alg13	12.551
	Alg14	27.0699
	B4galt1	15.0816
	B4galt2	37.5938
	B4galt3	25.2207
	B4galt4	18.9951
	Fam20c	4.53336
	Furin	24.4948
	Fut8	18.1645
	Ganab	150.794
	Gnptab	38.5122
	Gnptg	20.3974
	Golph3	55.7354
	Golph3l	19.5188
	Igf2r	36.2537
	Lrp2	0.02388
	M6Pr	70.2444
	Man1a1	19.9842
	Man1a2	44.047
	Man1b1	72.8001
	Man1c1	8.15675
	Man2a1	46.4464
	Man2a2	11.939
	Manea	7.83681
	Mgat1	33.212
	Mgat2	28.9343
	Mgat3	0.03251
	Mgat4a	0.01758
	Mgat4b	37.3864
	Mgat4c	0
	Mgat5	12.7063
	Mgat5b	0
	Mogs	29.5025
	Nagpa	26.4932
	Sort1	22.8147
	Sppl3	15.0992
	St3gal1	53.5728
	St3gal2	16.6975
	St3gal3	12.9861
	St3gal4	43.5154
	St3gal5	20.5061
	St3gal6	12.9028
	St6gal1	0
	St6gal2	0

## Sheet: Supplemetary Figure 3a
Supplemetary Figure 3a
		Cell density (1 x 106 cells/ml)	WT	FAB446A2	FAB478F5	FAB583E4
		Day 1	0.605	0.47	0.57	0.55
		Day 2	1.13	1.96	0.895	1.51
		Day 3	2.5	3.065	2.77	3.415
		Day 4	5.44	7.27	4.44	5.49
		Day 5	11.53	6.965	7.37	8.23

## Sheet: Supplemetary Figure 3b
Supplemetary Figure 3b
		Viability (%)	WT	FAB446A2	FAB478F5	FAB583E4
		Day 1	100	98.9474	100	100
		Day 2	99.5595	100	98.895	100
		Day 3	100	100	99.6403	99.5627
		Day 4	99.9082	99.8626	100	100
		Day 5	99.5682	99.429	99.3261	99.6368

## Sheet: Supplemetary Figure 3c
Supplemetary Figure 3c
	Activity (nM/h)	WT	FAB446A2	FAB478F5	FAB583E4
	Day 1	0	0	0	0
	Day 2	2.98318	1.04728	2.20882	1.99372
	Day 3	7.9735	2.25184	5.69344	5.04814
	Day 4	16.2764	4.5319	11.5872	11.7162
	Day 5	25.9128	9.049	20.1482	19.89
	Day 6	41.271	15.502	31.4194	28.5371
	Day 7	58.9092	24.106	39.077	42.3895
	Day 8	73.1058	36.6678	50.6924	48.1112

## Sheet: Supplemetary Figure 3d
Supplemetary Figure 3d
								SDS-PAGE Coomassie analysis

[truncated: 5 more sheets: Supplemetary Figure 6a, Supplemetary Figure 6b, Supplemetary Figure 6c, Supplemetary Figure 7, Supplemetary Figure 8]
